# Supplementary material for: Infection Heterogeneity and Microbiota Differences in Chicks Infected by Salmonella enteritidis
Source: Microorganisms. 2021 Aug 11;9(8):1705. doi: 10.3390/microorganisms9081705 (PMC8399513; doi:10.3390/microorganisms9081705)
Supplement: Supplementary file 1 [file microorganisms-09-01705-s001.zip]

Archive with 1 entries (1 files):
- microorganisms-1302799-supplementary.pdf
